# Supplementary material for: Protein Kinase A (PRKA) Activity Is Regulated by the Proteasome at the Onset of Human Sperm Capacitation
Source: Cells. 2021 Dec 11;10(12):3501. doi: 10.3390/cells10123501 (PMC8700002; doi:10.3390/cells10123501)
Supplement: Supplementary file 1 [file cells-10-03501-s001.zip]

Archive with 1 entries (1 files):
- cells-1467913-supplementary.pdf
